# Supplementary material for: Associations between Allergic and Autoimmune Diseases with Autism Spectrum Disorder and Attention-Deficit/Hyperactivity Disorder within Families: A Population-Based Cohort Study
Source: Int J Environ Res Public Health. 2022 Apr 8;19(8):4503. doi: 10.3390/ijerph19084503 (PMC9025211; doi:10.3390/ijerph19084503)
Supplement: Supplementary file 1 [file ijerph-19-04503-s001.zip]

Archive with 1 entries (1 files):
- ijerph-1614536-supplementary.pdf
